# Supplementary material for: One new species of the genus Ischnothyreus Simon, 1893 and re-description of I. yueluensis Yin & Wang, 1984 from China (Araneae, Oonopidae)
Source: Biodivers Data J. 2021 May 11;9:e66843. doi: 10.3897/BDJ.9.e66843 (PMC8134419; doi:10.3897/BDJ.9.e66843)
Supplement: XML Treatment for Ischnothyreus yunlong [file BDJ.9.e66843-treatment1.xml]

<!DOCTYPE tp:taxon-treatment
  PUBLIC "-//TaxonX//DTD Taxonomic Treatment Publishing DTD v0 20100105//EN" "tax-treatment-NSO.dtd">
<tp:taxon-treatment xmlns:tp="http://www.plazi.org/taxpub"><tp:treatment-meta><mixed-citation publication-type="journal"><person-group><name><surname>Huang</surname><given-names>Ying</given-names></name><name><surname>Tong</surname><given-names>Yanfeng</given-names></name><name><surname>Bian</surname><given-names>Dongju</given-names></name><name><surname>Li</surname><given-names>Shuqiang</given-names></name></person-group><article-title>One new species of the genus <italic><tp:taxon-name><tp:taxon-name-part taxon-name-part-type="genus" reg="Ischnothyreus">Ischnothyreus</tp:taxon-name-part></tp:taxon-name></italic> Simon, 1893 and re-description of <italic><tp:taxon-name><tp:taxon-name-part taxon-name-part-type="genus" reg="Ischnothyreus">I.</tp:taxon-name-part> <tp:taxon-name-part taxon-name-part-type="species" reg="yueluensis">yueluensis</tp:taxon-name-part></tp:taxon-name></italic> Yin &amp; Wang, 1984 from China (<tp:taxon-name><tp:taxon-name-part taxon-name-part-type="order">Araneae</tp:taxon-name-part></tp:taxon-name>, <tp:taxon-name><tp:taxon-name-part taxon-name-part-type="family">Oonopidae</tp:taxon-name-part></tp:taxon-name>)</article-title><source>Biodivers Data J</source><day>11</day><month>5</month><year>2021</year><volume>9</volume><pub-id pub-id-type="doi">10.3897/BDJ.9.e66843</pub-id></mixed-citation></tp:treatment-meta><tp:nomenclature><tp:taxon-name><object-id xmlns:xlink="http://www.w3.org/1999/xlink" content-type="arpha" xlink:type="simple">CB46DF85-1CF0-582A-BEC6-E99E71C8ACAB</object-id><tp:taxon-name-part taxon-name-part-type="genus">Ischnothyreus</tp:taxon-name-part> <tp:taxon-name-part taxon-name-part-type="species">yunlong</tp:taxon-name-part><object-id xmlns:xlink="http://www.w3.org/1999/xlink" content-type="zoobank" xlink:type="simple" object-id-type="ZooBank">6643B644-4C98-46C5-BD10-6F70AB37E847</object-id></tp:taxon-name><tp:taxon-authority>Tong &amp; Li</tp:taxon-authority><tp:taxon-status xmlns:xlink="http://www.w3.org/1999/xlink" xlink:type="simple">sp. n.</tp:taxon-status></tp:nomenclature><tp:treatment-sec sec-type="materials"><title>Materials</title><list list-type="alpha-lower" list-content="occurrences"><list-item><p><bold>Type status:</bold> <named-content xmlns:xlink="http://www.w3.org/1999/xlink" content-type="dwc:typeStatus" xlink:type="simple">Holotype</named-content>. <bold>Occurrence:</bold> individualID: <named-content xmlns:xlink="http://www.w3.org/1999/xlink" content-type="dwc:individualID" xlink:type="simple">SYNU-478</named-content>; individualCount: <named-content xmlns:xlink="http://www.w3.org/1999/xlink" content-type="dwc:individualCount" xlink:type="simple">1</named-content>; sex: <named-content xmlns:xlink="http://www.w3.org/1999/xlink" content-type="dwc:sex" xlink:type="simple">male</named-content>; lifeStage: <named-content xmlns:xlink="http://www.w3.org/1999/xlink" content-type="dwc:lifeStage" xlink:type="simple">adult</named-content>; preparations: <named-content xmlns:xlink="http://www.w3.org/1999/xlink" content-type="dwc:preparations" xlink:type="simple">whole animal</named-content>; disposition: <named-content xmlns:xlink="http://www.w3.org/1999/xlink" content-type="dwc:disposition" xlink:type="simple">in collection</named-content>; <bold>Taxon:</bold> scientificName: <named-content xmlns:xlink="http://www.w3.org/1999/xlink" content-type="dwc:scientificName" xlink:type="simple"><italic><tp:taxon-name><tp:taxon-name-part taxon-name-part-type="genus" reg="Ischnothyreus">Ischnothyreus</tp:taxon-name-part> <tp:taxon-name-part taxon-name-part-type="species" reg="yunlong">yunlong</tp:taxon-name-part></tp:taxon-name></italic></named-content>; order: <named-content xmlns:xlink="http://www.w3.org/1999/xlink" content-type="dwc:order" xlink:type="simple"><tp:taxon-name><tp:taxon-name-part taxon-name-part-type="order">Araneae</tp:taxon-name-part></tp:taxon-name></named-content>; family: <named-content xmlns:xlink="http://www.w3.org/1999/xlink" content-type="dwc:family" xlink:type="simple"><tp:taxon-name><tp:taxon-name-part taxon-name-part-type="family">Oonopidae</tp:taxon-name-part></tp:taxon-name></named-content>; genus: <named-content xmlns:xlink="http://www.w3.org/1999/xlink" content-type="dwc:genus" xlink:type="simple"><tp:taxon-name><tp:taxon-name-part taxon-name-part-type="genus">Ischnothyreus</tp:taxon-name-part></tp:taxon-name></named-content>; <bold>Location:</bold> country: <named-content xmlns:xlink="http://www.w3.org/1999/xlink" content-type="dwc:country" xlink:type="simple">China</named-content>; countryCode: <named-content xmlns:xlink="http://www.w3.org/1999/xlink" content-type="dwc:countryCode" xlink:type="simple">CHN</named-content>; stateProvince: <named-content xmlns:xlink="http://www.w3.org/1999/xlink" content-type="dwc:stateProvince" xlink:type="simple">Yunnan Province</named-content>; county: <named-content xmlns:xlink="http://www.w3.org/1999/xlink" content-type="dwc:county" xlink:type="simple">Jianshui</named-content>; locality: <named-content xmlns:xlink="http://www.w3.org/1999/xlink" content-type="dwc:locality" xlink:type="simple">Yunlong Mountain Scenic Area</named-content>; verbatimElevation: <named-content xmlns:xlink="http://www.w3.org/1999/xlink" content-type="dwc:verbatimElevation" xlink:type="simple">1939 m a.s.l.</named-content>; verbatimLatitude: <named-content xmlns:xlink="http://www.w3.org/1999/xlink" content-type="dwc:verbatimLatitude" xlink:type="simple">23º47.049'N</named-content>; verbatimLongitude: <named-content xmlns:xlink="http://www.w3.org/1999/xlink" content-type="dwc:verbatimLongitude" xlink:type="simple">102º48.973'E</named-content>; <bold>Identification:</bold> identifiedBy: <named-content xmlns:xlink="http://www.w3.org/1999/xlink" content-type="dwc:identifiedBy" xlink:type="simple">Yanfeng Tong</named-content>; <bold>Event:</bold> eventDate: <named-content xmlns:xlink="http://www.w3.org/1999/xlink" content-type="dwc:eventDate" xlink:type="simple">28 May 2015</named-content></p></list-item><list-item><p><bold>Type status:</bold> <named-content xmlns:xlink="http://www.w3.org/1999/xlink" content-type="dwc:typeStatus" xlink:type="simple">Paratype</named-content>. <bold>Occurrence:</bold> individualID: <named-content xmlns:xlink="http://www.w3.org/1999/xlink" content-type="dwc:individualID" xlink:type="simple">SYNU-475–477</named-content>; individualCount: <named-content xmlns:xlink="http://www.w3.org/1999/xlink" content-type="dwc:individualCount" xlink:type="simple">3</named-content>; sex: <named-content xmlns:xlink="http://www.w3.org/1999/xlink" content-type="dwc:sex" xlink:type="simple">female</named-content>; lifeStage: <named-content xmlns:xlink="http://www.w3.org/1999/xlink" content-type="dwc:lifeStage" xlink:type="simple">adult</named-content>; preparations: <named-content xmlns:xlink="http://www.w3.org/1999/xlink" content-type="dwc:preparations" xlink:type="simple">whole animal</named-content>; <bold>Taxon:</bold> scientificName: <named-content xmlns:xlink="http://www.w3.org/1999/xlink" content-type="dwc:scientificName" xlink:type="simple"><italic><tp:taxon-name><tp:taxon-name-part taxon-name-part-type="genus" reg="Ischnothyreus">Ischnothyreus</tp:taxon-name-part> <tp:taxon-name-part taxon-name-part-type="species" reg="yunlong">yunlong</tp:taxon-name-part></tp:taxon-name></italic></named-content>; order: <named-content xmlns:xlink="http://www.w3.org/1999/xlink" content-type="dwc:order" xlink:type="simple"><tp:taxon-name><tp:taxon-name-part taxon-name-part-type="order">Araneae</tp:taxon-name-part></tp:taxon-name></named-content>; family: <named-content xmlns:xlink="http://www.w3.org/1999/xlink" content-type="dwc:family" xlink:type="simple"><tp:taxon-name><tp:taxon-name-part taxon-name-part-type="family">Oonopidae</tp:taxon-name-part></tp:taxon-name></named-content>; genus: <named-content xmlns:xlink="http://www.w3.org/1999/xlink" content-type="dwc:genus" xlink:type="simple"><tp:taxon-name><tp:taxon-name-part taxon-name-part-type="genus">Ischnothyreus</tp:taxon-name-part></tp:taxon-name></named-content>; <bold>Location:</bold> country: <named-content xmlns:xlink="http://www.w3.org/1999/xlink" content-type="dwc:country" xlink:type="simple">China</named-content>; countryCode: <named-content xmlns:xlink="http://www.w3.org/1999/xlink" content-type="dwc:countryCode" xlink:type="simple">CHN</named-content>; stateProvince: <named-content xmlns:xlink="http://www.w3.org/1999/xlink" content-type="dwc:stateProvince" xlink:type="simple">Yunnan Province</named-content>; county: <named-content xmlns:xlink="http://www.w3.org/1999/xlink" content-type="dwc:county" xlink:type="simple">Jianshui</named-content>; locality: <named-content xmlns:xlink="http://www.w3.org/1999/xlink" content-type="dwc:locality" xlink:type="simple">Yunlong Mountain Scenic Area</named-content>; verbatimElevation: <named-content xmlns:xlink="http://www.w3.org/1999/xlink" content-type="dwc:verbatimElevation" xlink:type="simple">1939 m a.s.l.</named-content>; verbatimLatitude: <named-content xmlns:xlink="http://www.w3.org/1999/xlink" content-type="dwc:verbatimLatitude" xlink:type="simple">23º47.049'N</named-content>; verbatimLongitude: <named-content xmlns:xlink="http://www.w3.org/1999/xlink" content-type="dwc:verbatimLongitude" xlink:type="simple">102º48.973'E</named-content>; <bold>Identification:</bold> identifiedBy: <named-content xmlns:xlink="http://www.w3.org/1999/xlink" content-type="dwc:identifiedBy" xlink:type="simple">Yanfeng Tong</named-content>; <bold>Event:</bold> eventDate: <named-content xmlns:xlink="http://www.w3.org/1999/xlink" content-type="dwc:eventDate" xlink:type="simple">28 May 2015</named-content></p></list-item></list></tp:treatment-sec><tp:treatment-sec sec-type="Description"><title>Description</title><p><bold>Male (holotype)</bold> (in mm). Body: habitus as in Fig. <xref ref-type="fig" rid="F6851181">1</xref>A, C and E; body length 1.75. Carapace (Fig. <xref ref-type="fig" rid="F6851181">1</xref>B and E): 0.85 long, 0.67 wide; yellow, with faint egg-shaped patches behind eyes, ovoid in dorsal view, profile dome-shaped, pars cephalica smooth, pars thoracica finely reticulate. Clypeus (Fig. <xref ref-type="fig" rid="F6851181">1</xref>F): rounded, slightly protruding, height about 1.45 times ALE diameter. Eyes (Fig. <xref ref-type="fig" rid="F6851181">1</xref>B and F): six, well developed, ALE largest, PME smallest, posterior eye row straight from above, procurved from front. Sternum (Fig. <xref ref-type="fig" rid="F6851181">1</xref>D): pale yellow, as long as wide. Mouthparts (Fig. <xref ref-type="fig" rid="F6851181">1</xref>D and G–I, Fig. <xref ref-type="fig" rid="F6851185">2</xref>I and M): chelicerae, endites and labium orange; chelicerae short, with large base, almost as wide as long, slightly recessed, fang with a flag-shaped process on proximal 1/3 and a small sclerotised process basally, fang groove with one large and a few small denticles; labium rounded, with sclerotised lateral margins; endites stout, anteromedian tip of endites with one strong, tooth-like projection. Abdomen: 0.91 long, 0.63 wide; dorsal scutum pale orange, oval, well sclerotised, covering 1/2 of abdomen width and approximately 3/5 of abdomen length, unfused to epigastric scutum; epigastric and postgastric scutum well sclerotised, pale orange, fused, postgastric scutum covering about 3/5 of abdomen length; spinneret scutum present, incomplete ring. Legs: pale orange, femur I with 2 prolateral spines, tibia I with 4 pairs, metatarsus I with 2 pairs of long ventral spines. Leg II spination similar to leg I, except femur with only 1 prolateral spine. Legs III and IV spineless. Sperm pore large, round, situated in front of anterior spiracles. Palp (Fig. <xref ref-type="fig" rid="F6851185">2</xref>A–H and J–L): trochanter with ventral projection; femur normal size; patella about as long as femur, not enlarged; tibia with three trichobothria; cymbium fused with bulb; bulb simple, without distinct ventral protuberance, distal end elongated, with a sharp tooth-like extension, with a small dorsal protuberance and a broad, rectangular-shaped retrolateral lobe.</p><p><bold>Female</bold> (SYNU-475) (in mm): same as male, except as noted. Body: habitus as in Fig. <xref ref-type="fig" rid="F6851189">3</xref>A, C and E; body length 1.88. Carapace: 0.82 long, 0.68 wide, profile elevated. Clypeus lower, not protruding. Mouthparts: chelicerae unmodified; endite with serrula. Abdomen: 1.16 long, 0.77 wide; dorsal scutum covering 1/3 of abdomen length, about 1/4 of abdomen width. Epigastric area (Fig. <xref ref-type="fig" rid="F6851189">3</xref>H and I): surface without external features. Endogyne (Fig. <xref ref-type="fig" rid="F6851189">3</xref>J): from middle of slightly thickened margin of postgastric scutum runs a dark, tight complex winding tube, ending in a large bell-shaped sclerotised extension; posteriorly directed apodemes present.</p></tp:treatment-sec><tp:treatment-sec sec-type="Diagnosis"><title>Diagnosis</title><p>The new species is similar to <italic><tp:taxon-name><tp:taxon-name-part taxon-name-part-type="genus" reg="Ischnothyreus">Ischnothyreus</tp:taxon-name-part> <tp:taxon-name-part taxon-name-part-type="species" reg="bauri">bauri</tp:taxon-name-part></tp:taxon-name></italic> Richard, 2016 (female unknown) in the large retrolateral lobe of the palpal bulb, but can be distinguished by the absence of the ventral protuberance (Fig. <xref ref-type="fig" rid="F6851185">2</xref>G and H) of the palpal bulb (vs. two ventral protuberances (<xref ref-type="bibr" rid="B6851101">Richard et al. 2016</xref>: figs. 5A and B)) and the flag-shaped process (Fig. <xref ref-type="fig" rid="F6851185">2</xref>I and M) on proximal 1/3 of the male chelicerae fang and the small sclerotised process of fang base (vs. strongly thickened on proximal 2/3 and unmodified fang base (<xref ref-type="bibr" rid="B6851101">Richard et al. 2016</xref>: figs. 6A, B and C)). Females of the new species are similar to <italic><tp:taxon-name><tp:taxon-name-part taxon-name-part-type="genus" reg="Ischnothyreus">Ischnothyreus</tp:taxon-name-part> <tp:taxon-name-part taxon-name-part-type="species" reg="campanaceus">campanaceus</tp:taxon-name-part></tp:taxon-name></italic> Tong &amp; Li, 2008, but can be distinguished by the small abdominal dorsal scutum (covering 1/3 of the abdomen length (Fig. <xref ref-type="fig" rid="F6851189">3</xref>A) vs. nearly 5/6 of the abdomen length (<xref ref-type="bibr" rid="B6851110">Tong 2013</xref>: fig. 44B)).</p></tp:treatment-sec><tp:treatment-sec sec-type="Etymology"><title>Etymology</title><p>The specific name is a noun in apposition from the type locality.</p></tp:treatment-sec><tp:treatment-sec sec-type="Distribution"><title>Distribution</title><p>Known only from the type locality (Fig. <xref ref-type="fig" rid="F6851205">7</xref>).</p></tp:treatment-sec><tp:treatment-sec><!--Section generated to contain objects referenced in tp:taxon-treatment.--><fig id="F6851181" position="float" orientation="portrait"><object-id xmlns:xlink="http://www.w3.org/1999/xlink" content-type="arpha" xlink:type="simple">2E975B8B-355D-5A09-AA1D-0852F8CFCB9A</object-id><object-id xmlns:xlink="http://www.w3.org/1999/xlink" content-type="doi" xlink:type="simple">10.3897/BDJ.9.e66843.figure1</object-id><label>Figure 1.</label><caption><p><italic><tp:taxon-name><tp:taxon-name-part taxon-name-part-type="genus" reg="Ischnothyreus">Ischnothyreus</tp:taxon-name-part> <tp:taxon-name-part taxon-name-part-type="species" reg="yunlong">yunlong</tp:taxon-name-part></tp:taxon-name></italic> sp. n., holotype male. <bold>A.</bold> habitus, dorsal view; <bold>B.</bold> prosoma, dorsal view; <bold>C.</bold> habitus, ventral view; <bold>D.</bold> prosoma, ventral view; <bold>E.</bold> habitus, lateral view; <bold>F.</bold> prosoma, anterior view; <bold>G.</bold> left chelicerae, anterior view; <bold>H.</bold> left chelicerae, lateral view; <bold>I.</bold> left chelicerae, posterior view. Abbreviations: fp = flag-shaped process, ssp = small sclerotised process, stp = strong, tooth-like projection. Scale bars: 0.4 (A–F) and 0.05 (G–I).</p></caption><graphic xmlns:xlink="http://www.w3.org/1999/xlink" xlink:href="bdj-09-e66843-g001.jpg" position="float" id="oo_537789.jpg" orientation="portrait" xlink:type="simple"><uri content-type="original_file" xlink:type="simple">https://binary.pensoft.net/fig/537789</uri></graphic></fig><fig id="F6851185" position="float" orientation="portrait"><object-id xmlns:xlink="http://www.w3.org/1999/xlink" content-type="arpha" xlink:type="simple">7BBF632D-6B6B-5914-8ABD-4FFE3619F65D</object-id><object-id xmlns:xlink="http://www.w3.org/1999/xlink" content-type="doi" xlink:type="simple">10.3897/BDJ.9.e66843.figure2</object-id><label>Figure 2.</label><caption><p><italic><tp:taxon-name><tp:taxon-name-part taxon-name-part-type="genus" reg="Ischnothyreus">Ischnothyreus</tp:taxon-name-part> <tp:taxon-name-part taxon-name-part-type="species" reg="yunlong">yunlong</tp:taxon-name-part></tp:taxon-name></italic> sp. n., holotype male, light (A–C) and SEM (D–M) microphotographs <bold>A.</bold> left palp, prolateral view; <bold>B.</bold> left palp, dorsal view; <bold>C.</bold> left palp, retrolateral view; <bold>D.</bold> left palp, prolateral view; <bold>E.</bold> left palp, retrolateral view; <bold>F.</bold> distal part of palpal bulb, dorsal view; <bold>G.</bold> palpal bulb, prolateral view; <bold>H.</bold> palpal bulb, retrolateral view; <bold>I.</bold> left chelicerae, anterior view; <bold>J.</bold> distal part of palpal bulb, prolateral view; <bold>K.</bold> distal part of palpal bulb, retrolateral view; <bold>L.</bold> palpal bulb, dorsal view; <bold>M.</bold> left chelicerae, posterior view. Abbreviations: dp = dorsal protuberance, fp = flag-shaped process, rl = retrolateral lobe, ssp = small sclerotised process, ste = sharp, tooth-like extension, vp = ventral projection. Scale bars: 0.1 (A–E, G, H), 0.05 (I, L, M) and 0.02 (F, J, K).</p></caption><graphic xmlns:xlink="http://www.w3.org/1999/xlink" xlink:href="bdj-09-e66843-g002.jpg" position="float" id="oo_537790.jpg" orientation="portrait" xlink:type="simple"><uri content-type="original_file" xlink:type="simple">https://binary.pensoft.net/fig/537790</uri></graphic></fig><fig id="F6851189" position="float" orientation="portrait"><object-id xmlns:xlink="http://www.w3.org/1999/xlink" content-type="arpha" xlink:type="simple">16CB3BE3-272D-5DDF-9097-C0301AB99A41</object-id><object-id xmlns:xlink="http://www.w3.org/1999/xlink" content-type="doi" xlink:type="simple">10.3897/BDJ.9.e66843.figure3</object-id><label>Figure 3.</label><caption><p><italic><tp:taxon-name><tp:taxon-name-part taxon-name-part-type="genus" reg="Ischnothyreus">Ischnothyreus</tp:taxon-name-part> <tp:taxon-name-part taxon-name-part-type="species" reg="yunlong">yunlong</tp:taxon-name-part></tp:taxon-name></italic> sp. n., paratype female <bold>A.</bold> habitus, dorsal view; <bold>B.</bold> prosoma, dorsal view; <bold>C.</bold> habitus, ventral view; <bold>D.</bold> prosoma, ventral view; <bold>E.</bold> habitus, lateral view; <bold>F.</bold> prosoma, lateral view; <bold>G.</bold> prosoma, anterior view; <bold>H.</bold> epigastric region, ventral view; <bold>I.</bold> endogyne, ventral view; <bold>J.</bold> endogyne, dorsal view. Abbreviations: a = apodemes, bse = bell-shaped sclerotised extension, wt = winding tube. Scale bars: 0.4 (A–F), 0.2 (G, H) and 0.1 (I, J).</p></caption><graphic xmlns:xlink="http://www.w3.org/1999/xlink" xlink:href="bdj-09-e66843-g003.jpg" position="float" id="oo_537791.jpg" orientation="portrait" xlink:type="simple"><uri content-type="original_file" xlink:type="simple">https://binary.pensoft.net/fig/537791</uri></graphic></fig><fig id="F6851205" position="float" orientation="portrait"><object-id xmlns:xlink="http://www.w3.org/1999/xlink" content-type="arpha" xlink:type="simple">5C70BB76-3B2F-517D-9C9A-2FEC79368248</object-id><object-id xmlns:xlink="http://www.w3.org/1999/xlink" content-type="doi" xlink:type="simple">10.3897/BDJ.9.e66843.figure7</object-id><label>Figure 7.</label><caption><p>Distribution of two <italic><tp:taxon-name><tp:taxon-name-part taxon-name-part-type="genus" reg="Ischnothyreus">Ischnothyreus</tp:taxon-name-part></tp:taxon-name></italic> species from China. 1. <italic><tp:taxon-name><tp:taxon-name-part taxon-name-part-type="genus" reg="Ischnothyreus">I.</tp:taxon-name-part> <tp:taxon-name-part taxon-name-part-type="species" reg="yunlong">yunlong</tp:taxon-name-part></tp:taxon-name></italic> sp. n. 2. <italic><tp:taxon-name><tp:taxon-name-part taxon-name-part-type="genus" reg="Ischnothyreus">I.</tp:taxon-name-part> <tp:taxon-name-part taxon-name-part-type="species" reg="yueluensis">yueluensis</tp:taxon-name-part></tp:taxon-name></italic> Yin &amp; Wang, 1984.</p></caption><graphic xmlns:xlink="http://www.w3.org/1999/xlink" xlink:href="bdj-09-e66843-g007.jpg" position="float" id="oo_525367.jpg" orientation="portrait" xlink:type="simple"><uri content-type="original_file" xlink:type="simple">https://binary.pensoft.net/fig/525367</uri></graphic></fig></tp:treatment-sec><ref-list><ref id="B6851101"><element-citation xmlns:xlink="http://www.w3.org/1999/xlink" publication-type="article" xlink:type="simple"><person-group person-group-type="author"><name name-style="western"><surname>Richard</surname><given-names>M.</given-names></name><name name-style="western"><surname>Graber</surname><given-names>W.</given-names></name><name name-style="western"><surname>Kropf</surname><given-names>C.</given-names></name></person-group><year>2016</year><article-title>The goblin spider genus <italic><tp:taxon-name><tp:taxon-name-part taxon-name-part-type="genus" reg="Ischnothyreus">Ischnothyreus</tp:taxon-name-part></tp:taxon-name></italic> (<tp:taxon-name><tp:taxon-name-part taxon-name-part-type="order">Araneae</tp:taxon-name-part></tp:taxon-name>, <tp:taxon-name><tp:taxon-name-part taxon-name-part-type="family">Oonopidae</tp:taxon-name-part></tp:taxon-name>) in Java and Sumatra</article-title><source>Zootaxa</source><volume>4151</volume><fpage>1</fpage><lpage>99</lpage><pub-id pub-id-type="doi">10.11646/zootaxa.4151.1.1</pub-id></element-citation></ref><ref id="B6851110"><element-citation xmlns:xlink="http://www.w3.org/1999/xlink" publication-type="book" xlink:type="simple"><person-group person-group-type="author"><name name-style="western"><surname>Tong</surname><given-names>Y.</given-names></name></person-group><year>2013</year><source><tp:taxon-name><tp:taxon-name-part taxon-name-part-type="infraorder">Haplogynae</tp:taxon-name-part></tp:taxon-name> spiders from Hainan, China</source><publisher-name>Science Press</publisher-name><publisher-loc>Beijing</publisher-loc><size units="page">96 pp., 81 pl</size></element-citation></ref></ref-list></tp:taxon-treatment>
